# Supplementary material for: Risk Factors, Manifestation, and Awareness of Osteoporosis among Patients of Various Specialists in Switzerland: Results of a National Survey
Source: Healthcare (Basel). 2022 Feb 3;10(2):295. doi: 10.3390/healthcare10020295 (PMC8871550; doi:10.3390/healthcare10020295)
Supplement: Supplementary file 1 [file healthcare-10-00295-s001.zip]

Archive with 6 entries (6 files):
- S1.pdf
- S2.pdf
- S3.pdf
- S4.pdf
- S5.pdf
- S6.pdf
